# Supplementary material for: Shotgun Metagenomics Study Suggests Alteration in Sulfur Metabolism and Oxidative Stress in Children with Autism and Improvement after Microbiota Transfer Therapy
Source: Int J Mol Sci. 2022 Nov 3;23(21):13481. doi: 10.3390/ijms232113481 (PMC9654974; doi:10.3390/ijms232113481)
Supplement: Supplementary file 1 [file ijms-23-13481-s001.zip]

Archive with 1 entries (1 files):
- ijms-1948060-supplementary.pdf
